# Supplementary material for: Core Body Temperatures in Intermittent Sports: A Systematic Review
Source: Sports Med. 2023 Aug 1;53(11):2147–70. doi: 10.1007/s40279-023-01892-3 (PMC10587327; doi:10.1007/s40279-023-01892-3)
Supplement: Supplementary file 3 — Supplementary file3 (XLSX 197 KB) [file 40279_2023_1892_MOESM3_ESM.xlsx]

## Sheet: data
Author/s	Title	Journal	Sample	Participants	Year	Language	Design	Age	Gender	Peak Tc	Measurement type	Sport	Type of activity	Level of competition	Competition classification system	WBGT	Ambient temperature	Relative humidity	Barometric pressure	Wind speed	Duration of activity	Data distribution information	Menstrual cycle phase	Observations	Individual Tc data available	Individual WBGT data available	Continuous data measurement	Interrupted matchplay	Modified duration	Relevant intervention	Substitutes (or bench time for starters) included	Ingestion time prior to data collection	Control of nutrition consumption	Missing data justification	Recording frequency	Location of data collection	Home location of participants
Aughey et al	Greater chance of high core temperatires with modified pacing strategy during team sport in the heat	Journal of Science & Medicine in Sport	128 (35 players; 8 hot matches; 8 cool matches)	35	2014	English	Observational	25.9 (3.5)	Male	HOT: 39.5°C (0.5); COOL: 39.4°C (0.6)	Gastrointestinal	Australian rules football	Competitive matches (pre & regular season)	Elite (AFL)	Level 5	HOT: 28°C (3); COOL: <18°C	HOT: 27°C (2); COOL: 17°C (4)	HOT: 58% (15); COOL: 51% (11)	N/A	N/A	Full games (hot = 97.26 ± 15.39; cool = 115.44 ± 14.66 min)	Not reported	N/A	128	No	Kind of (8 samples per match, WBGT available for each match [<18°C binned together]). Can estimate binned WBGT using online calculator (link in tab).	No	No	No	Yes, various cooling regimes prior to each half	Yes (mean and SD of game time reported)	2-4 hours	No	None found, not addressed	End of each quarter	Australia	Australia
Blanksby et al	Blood pressure and rectal temperature responses of middle-aged sedentary, middle-aged active and "A"-grade competitive male squash players	British Journal of Sports Medicine	27 (27 players over 3 matches)	27	1980	English	Observational	means (sedentary: 44.8; active: 44.2; a-grade: 25.8)	Male	A grade: 39.1°C; Active: 38.9°C; Sedentary: 38.9°C	Rectal	Squash	Experimental matches	Recreational	Level 1, Level 2, and Level 3	N/A	<22.2°C	<60%	N/A	N/A	39min	Not reported	N/A	27	No	Not recorded (could estimate based on ambient temp & humidity [although only values "not exceeding" x were reported?)	No	Yes	Yes, game was strictly 39min (as opposed to when the game ended)	No	No	N/A	N/A	None found, not addressed	Pregame (twice; once outside and once on court), each 3 minutes during play, then every minute for 5 minutes after game	Australia	Australia
Cohen et al	The effect of water deficit on body-temperature during rugby	South African Medical Journal	15 (1 match)	15	1981	English	Observational	"Between 20 and 32 years"	Male	39.4°C (0.5)	Rectal	Rugby union	Competitive match (regular season)	Recreational	Level 2	N/A	24-25°C	30-32%	N/A	11.1 - 18.5 km/h	Full rugby match (80min)	Not reported	N/A	14	Yes	Not recorded (could estimate based on ambient temp & humidity?)	No	No	No	No	Not stated	N/A	N/A	Yes, addressed	Pre and postmatch	South Africa	South Africa
Dancaster	Body temperatures after rugby	South African Medical Journal	86 observations (5 matches x 2 rugby teams *mostly*)	Not reported	1972	English	Observational	Not reported	Male	39.6°C (0.8)	Rectal	Rugby union	Competitive matches (regular season)	Recreational	Level 2	20.5°C (2.7)	19 - 34.5°C	N/A		N/A	Full matches (within match involvement time not stated)	Not reported	N/A	86	Yes	Not recorded	No	No	No	No	Not stated	N/A	N/A	None found, not addressed	Post match	South Africa	South Africa
Delamarche et al	Extent of lactic anaerobic metabolism in handballers	International Journal of Sports Medicine	7 (only 6 players Tc data reported though, 1 game)	6	1987	English	Observational	19.7 (1.11)	Male	39.4°C (0.3)	Rectal	Handball	Experimental match	French 2nd division	Level 5	N/A	18 - 20°C	N/A	N/A	N/A	30min (1 half)	Not reported	N/A	6	Yes	Not recorded	No	Yes, 1min stops for blood sampling at 5, 10, 15, 20, and 30min	Yes (only 30min [~ 1 half])	No	Not stated	N/A	N/A	Found, not addressed	Pre and post half	France	France
Diaw et al	Effects of hydration and water deprivation on blood viscosity during a soccer game in sickle cell trait carriers	British Journal of Sports Medicine	22 (control group & hydrated condition only, 11 players * 2 matches)	11	2014	English	Experimental	25 (2.2)	Male	37.3°C (0.6)	Rectal	Soccer	Experimental match	Recreational	Level 2	N/A	24.5 - 25°C	65 - 68%		N/A	90 minute match	Not reported	N/A		No	Yes	No	No	No	No (intervention group and dehydrated condition excluded)	None	N/A	N/A	None found, not addressed	Before and after match	Senegal	Senegar
Duffield et al	Pre-cooling for football training and competition in hot and humid conditions	European Journal of Sport Science	7 (9 players in one match [control condition only], only 7 reported in paper due to incomplete crossover with 2 participants)	7	2013	English	Quasi-experimental	23.1 (3.2)	Male	39.92°C (0.42)	Gastrointestinal	Soccer	Competitive matches (regular season)	Elite (A-League)	Level 5	26°C (2)	27°C (2)	80% (10)	N/A	N/A	80 min (13)	Not reported	N/A	9	Yes	No	No	No	No	No (intervention group excluded)	Yes (only included if >60min involvement)	5 hours	Yes (within reason standardised)	Yes, addressed	End of each half	Australia	Australia
Duffield et al	Core temperature responses and match running performance during intermittent-sprint exercise competition in warm conditions	Journal of Strength and Conditioning Research	14 (10 players in 2 games)	10	2009	English	Observational	22 (3)	Male	39.5°C (0.4)	Gastrointestinal	Australian rules football	Competitive matches (preseason)	Elite (AFL preseason)	Level 5	27.6°C (2.3)	29.5°C (1.3)	64.9% (16.7)	N/A	N/A	Full games	Not reported	N/A	10	Yes	No	No	No	No	No	Yes (involvement time not reported)	> 5 hours	N/A	Found, not addressed	End of each quarter and when rotated	Australia	Australia
Edwards & Clark	Thermoregulatory observations in soccer match play: professional and recreational level applications using an intestinal pill system to measure core temperature	British Journal of Sports Medicine	8 (recreational match) and 7 (professional match)	15	2006	English	Observational	rec: 20 (2.2); pro: 24 (3)	Male	39.4°C (0.5), recreational; 38.8°C (0.4), professional	Gastrointestinal	Soccer	Competitive matches (recreational: friendly intercollegiate, professional: preseason friendly vs EPL team)	Recreational (n = 8) and professional (n = 7) matches	Level 2 and Level 5	N/A	16°C (recreational) & 19°C (professional)	47% (recreational) & 53°C (professional)	760mmHg (recreational) & 765mmHg (professional)	N/A	90 minutes	Not reported	N/A	15	No	Not recorded (could estimate based on ambient temp & humidity?)	No	Yes for recreational, no for professional	No	No	Not stated	~ 4 hours	Yes	Yes, addressed	10min (recreational) & 45min (half & fulltime, professional)	England	England
Elliot et al	The energetics of singles tennis	Journal of Human Movement Studies	8 (8 players, 4 games)	8	1985	English	Observational	20.3 (1.3)	Male	38.5°C (0.4)	Rectal	Tennis	Experimental matches	College level	Level 3	21.5°C (1.9)	22.7°C (1.8)	64.3% (7.2)	N/A	N/A	60min	Not reported	N/A	8	No	No	No	Yes	Yes	No	No	N/A	N/A	None found, not addressed	Each change of end (every odd game)	Australia	Australia
Fenemor et al	The relationship between physiological and performance variables during a hot/humid international rugby sevens tournament.	European Journal of Sport Science	51 (11 players across 5 matches)	11	2022	English	Observational	24 (3)	Male	39°C (0.4)	Gastrointestinal	Rugby sevens	Competitive matches	Elite (international tournament)	Level 5	N/A	Tournament mean: 29.3°C (data for each match reported)	Tournament mean: 75% (data for each match reported)	N/A	N/A	10.26 min; range: 2.4 - 20.6 min	Not reported	N/A	51	Yes	Kind of (WBTp is provided which approximates WBGT).	Yes	No	No	No	Yes (mean and SD of game time reported)	> 5 hours	N/A	Yes, addressed	30sec	Fiji	New Zealand
Girard et al	Heat stress does not exacerbate tennis-induced alterations in physical performance	British Journal of Sports Medicine	24 (12 players x 2 matches)	12	2014	English	Observational	22 (4.4)	Male	HOT: 39.4°C (0.5); COOL: 38.7°C (0.2)	Rectal	Tennis	Experimental matches	"High level" (ITF rank 1-3)	Level 4	COOL: 19.4°C (0.3); HOT: 33.6°C (0.9)	COOL: 21.8°C (0.1); HOT: 36.8°C (1.5)	COOL: 72.3% (3.2); HOT: 36.1% (11.3)	N/A	COOL: N/A; HOT: 0.7 m/s (0.2)	Effective playing time of 20 minutes each match (corresponding to 119.2 (9.6) & 102.1 (19.0) minutes of total play in HOT & COOL conditions respectively).	Not reported	N/A	12	Yes	Yes	No	Yes	Yes, standardised ball in play time	No	No	N/A	N/A	None found, not addressed	Prematch, midmatch, postmatch	Australia	Australia
Girard et al	Tennis in hot and cool conditions decreases the rapid muscle torque production capacity of the knee extensors but not of the plantar flexors	British Journal of Sports Medicine	24 (12 players x 2 matches)	Shared participants	2014	English	Observational	22 (4.4)	Male	HOT: 39.4°C (0.5); COOL: 38.7°C (0.2)	Rectal	Tennis	Experimental matches	"High level" (ITF rank 1-3)	Level 4	COOL: 19.4°C (0.3); HOT: 33.6°C (0.9)	COOL: 21.8°C (0.1); HOT: 36.8°C (1.5)	COOL: 72.3% (3.2); HOT: 36.1% (11.3)	N/A	COOL: N/A; HOT: 0.7 m/s (0.2)	Effective playing time of 20 minutes each match (corresponding to 119.2 (9.6) & 102.1 (19.0) minutes of total play in HOT & COOL conditions respectively).	Not reported	N/A	12	Yes	Yes	No	Yes	Yes, standardised ball in play time	No	No	N/A	N/A	None found, not addressed	Each 2.5min of effective playing time	Australia	Australia
Goodman et al	The effect of water-intake on body-temperature during rugby matches	South African Medical Journal	39 (3 matches)	Not reported	1985	English	Observational	range: 20 - 36	Male	39.2°C (0.4)	Rectal	Rugby union	Competitive matches (regular season)	Recreational	Level 2	N/A	17.8 - 22.6°C	18 - 85%	N/A	0 - 3.5 m/s	Full rugby match (80min)	Not reported	N/A	39	Yes	Not recorded (could estimate based on ambient temp & humidity?)	No	No	No	No	Not stated	N/A	N/A	Yes, addressed	Pre and postmatch	South Africa	South Africa
Henderson et al	Changes in Core Temperature During an Elite Female Rugby Sevens Tournament	International Journal of Sports Physiology & Performance	22 (12 players, 3 games, only >6min involvement included)	12	2020	English	Observational	median: 23 (range: 17 - 30)	Female	39.2°C (0.5); only >6min involvement included	Gastrointestinal	Rugby sevens	Competitive matches (regular season)	Elite (World Series 7s)	Level 5	18.9°C - 20.1°C	N/A	N/A	N/A	N/A	12.6min (3.8)	Yes, normality assumption met	Not reported	22	Yes	Yes	Yes	No	No	No (post match cooling only)	Yes (individual involvements in tab, median IQR for players >6min reported in paper)	> 5 hours	N/A	None found, not addressed	30sec	Australia	Australia
Hornery et al	An integrated physiological and performance profile of professional tennis	British Journal of Sports Medicine	37 (14 players across 33 matches)	14	2007	English	Observational	21.4 (2.6)	Male	Hard court: 38.9 (0.3); min-max: 38.6 - 39.3 | Clay: 38.5 (0.6); min-max: 37.9 - 39.5	Gastrointestinal	Tennis	Competitive matches (tournament)	Internationally ranked	Level 4	N/A	Hard court: 32.0 (4.5); min-max: 24.9 - 43.1 | Clay: 25.4 (3.8); min-max: 19.6 - 33.8	Hard court: 38 (14); min-max: 12 - 62 | Clay: 32 (5); min-max: 21 - 43	N/A	Hard court: 1.2 m/s (1.7); min-max: 0 - 10.8 | Clay: 1.2 (1.1); min-max: 0 - 5.3	Hard court: 119min (36); min-max: 84 - 171 | Clay: 79 (13); min-max: 61 - 101	Yes, where data expressed significant non-normality, non-parametric statistics were used to examine statistical significance	N/A	37	No	Not recorded (could estimate based on ambient temp & humidity?)	No	No	No	No	No	>3 hours	Only weight, not temperature	None found, not addressed	N/A	Australia	Australia
Huang et al	Intermittent Cooling Reduces Perceived Exertion but Has No Effect on Baseball Hitting or Defense Performance in a Hot Environment.	Journal of Sports Science & Medicine	10 (10 players, control only)	10	2022	English	Experimental	20.30 (0.48)	Male	38.15°C (0.31)	Rectal	Baseball	Experimental matches	University	Level 3	N/A	31.1 - 33.4°C	63-67%	N/A	N/A	120 min	Yes	N/A	10	No	No	No	No	No	No (intervention groups excluded)	No	N/A	N/A	None found, not addressed	Post-match	Taiwan	Taiwan
Knez & Périard	The impact of match-play tennis in a hot environment on indirect markers of oxidative stress and antioxidant status	British Journal of Sports Medicine	20 (10 players x 2 matches)	Shared participants	2014	English	Observational	22.6 (4.6)	Male	HOT: 39.3° (0.5); COOL: 38.7° (0.2)	Rectal	Tennis	Experimental matches	"High level" (ITF rank 1-3)	Level 4	COOL: 19.5°C (0.3); HOT: 33.6°C (0.9)	COOL: 21.8°C (0.1); HOT: 36.7°C (1.6)	COOL: 73.3% (2.9); HOT: 35.9% (11.9)	N/A	N/A	Effective playing time of 20 minutes each match (corresponding to 121.8 (7.9) & 106.8 (16.9) minutes of total play in HOT & COOL conditions respectively).	Not reported	N/A	20	Yes	Yes	No	Yes	Yes, standardised ball in play time	No	No	N/A	N/A	None found, not addressed	Prematch, midmatch, postmatch	Australia	Australia
Kouassi et al	Effect of rapid voluntary weight loss on anthropometric, physiological and hydroelectrolytic parameters in elite judokas on the day of the 2018 Côte d'Ivoire National Champtionship	Biology of Exercise	20 (non-weight loss group only)	20	2019	English	Quasi-experimental	25.4 (6.8)	Mixed (25 male; 10 female)	No weight loss: 38.3 (0.3)	Rectal	Judo	Competitive bout (tournament day)	International	Level 4	N/A	N/A	N/A	N/A	N/A	Full bout	Yes, normality assumption met	Not reported	20	No	Not recorded	No	No	No	No (intervention group excluded)	No	N/A	N/A	None found, not addressed	Pre and post bout	Ivory Coast	Benin
Mohr et al	Muscle temperature and sprint performance during soccer matches - beneficial effect of re-warm-up at half-time	Scandinavian Journal of Medicine & Science in Sport	16 (16 players, 1 game)	16	2004	English	Experimental	RW: 26 (SEM: 0.5); con: 25.8 (SEM: 1.4)	Male	CON: 38.9 (0.1); rewarmup: 39 (0.2)	Rectal	Soccer	Experimental match	Danish 4th division	Level 4	N/A	N/A	N/A	N/A	N/A	Full match	Not reported	N/A	CON: 8; INT: 8	No	Not recorded (no environmental data was)	No	Yes, at the end of the halves for repeated sprint testing	No	Yes, intervention group performed low intensity rewarm up during half time and both groups performed a repeat sprint test at the start and end of each half	Not stated, although players were taken off toward the end of halves to facilitate timely testing	N/A	N/A	None found, not addressed	Pre & post each half	Denmark	Denmark
Mohr et al	Physiological Responses and Physical Performance during Football in the Heat	PLoS One	34 (17 players x 2 matches)	17	2012	English	Experimental	26.6 (1.2)	Male	HOT: 39.7 (SEM: 0.1); CON: 38.8 (SEM: 0.2)	Gastrointestinal (7) & rectal (10, due to technical failure of pills)	Soccer	Experimental matches	Elite	Unclear	N/A	CON: 21°C; HOT: 43°C	CON: 55%; HOT: 12%	N/A	N/A	Full matches	Not reported	N/A	34	No	Not recorded (could estimate based on ambient temp & humidity?)	No	No	No	No	No	"Early in the morning", although 10/17 ended up using rectal	Yes	Yes, addressed	Each 15min	Qatar	Faroe Islands & Denmark
Morante & Brotherhood	Air temperature and physiological and subjective responses during competitive singles tennis	British Journal of Sports Medicine	86 (25 players x 43 matches)	25	2007	English	Observational	M: 23.9 (5.1); F: 21.8 (2.3)	Mixed (19 male; 6 female)	Males (elite: 38.5°C (0.4); recreational: 38.4°C (0.4)); females (elite: 38.4°C (0.3); recreational: 38.2°C (0.3))	Rectal	Tennis	Experimental matches	Recreational (13), elite (12)	Level 2 and Level 4	Males (elite: 23.0°C (3.0); recreational: 22.1°C (4.7)); females (elite: 24.4°C (4.9); recreational: 20.9°C (6.2))	Males (elite: 25.0°C (3.8); recreational: 24.9°C (6.4)); females (elite: 26.9°C (6.4); recreational: 23.3°C (7.1))	N/A	N/A	N/A	Full "best of 3" tie break set singles matches	Not reported	N/A	86	Yes (although only 84/86 points can be seen from plot)	Yes (although only 84/86 points can be seen from plot)	Yes	Yes (clarify w/ bodyweight measurements after 30min as earlier studies [suspicion of shared data] by same author didn't mention this)	No	No	No	N/A	N/A	None found (excluding likely overplotting), not addressed	60sec	Australia	Australia
Morante & Brotherhood	Autonomic and behavioural thermoregulation in tennis	British Journal of Sports Medicine	94 (19 men; 6 women; 47 matches)	Shared participants	2008a	English	Observational	M: 23.9 (5.1); F: 21.8 (2.3)	Mixed (19 male; 6 female)	38.72 (0.38); range 37.52 - 39.59	Rectal	Tennis	Experimental matches	Recreational	Level 2	22.5°C (4.3); range: 13.5 - 29.2	25.0°C (5.4); range: 14.5 - 38.4	50.7% (14.3); range: 21.8 - 73.7	N/A	1.5 m/s (0.6); range: 0.5 - 3.3	82.5min (25.3); range: 108.4 - 212.7	Not reported	N/A	94	No	No	Yes	No	No	No	No	N/A	N/A	None found, not addressed	60sec	Australia	Australia
Morante & Brotherhood	Thermoregulatory responses during competitive singles tennis	British Journal of Sports Medicine	6 (subset of other 2008 study by same authors)	Shared participants	2008b	English	Observational	23.9 (3.5)	Unknown	Other 2008 study from same author provides fuller data	Rectal	Tennis	Experimental matches	Recreational	Level 2	N/A	N/A	N/A		N/A	N/A	Not reported	N/A	6	No	No	Yes	No	No	No	No	N/A	N/A	No justification for subset of 6 from study of 25	60sec	Australia	Australia
Naito et al	In-play optimal cooling for outdoor match-play tennis in the heat.	European Journal of Sport Science	8 (8 players, one match in control condition)	8	2022	English	Experimental	M: 22 (6), F: 20 (3)	Mixed (4 male; 4 female)	38.6°C (0.7)	Gastrointestinal	Tennis	Experimental matches	All players had experienced national level tennis tournaments as high school students and included professional players.	Level 3	30.9°C (1.2)	33.6°C (1.7)	49% (7)	N/A	N/A	"2-3 hours" (3 sets, no ad rule, 3 min games)	Yes	Not reported	8	No	No	Yes	No	Yes, standardised game times	No (intervention groups excluded)	No	Time between ingestion and match not stated	No	None found, not addressed	Not stated	Japan	Japan
Ozgunen et al	Effect of hot environmental conditions on physical activity patterns and temperature response of football players	Scandinavian Journal of Medicine & Science in Sport	15 (10 players; 2 matches)	10	2010	English	Observational	20.4 (2.1)	Male	Match 1: 39.1°C (0.4); Match 2: 39.6°C (0.3)	Gastrointestinal	Soccer	Competitive matches	Semi-professional	Level 4	N/A	Match 1: 34°C (1); Match 2: 36°C (0)	Match 1: 38% (2); Match 2: 61% (1)	N/A	N/A	90 minutes	Not reported	N/A	18	Yes	Not recorded (could estimate based on ambient temp & humidity?)	No	Yes	No	No	Not stated	~ 4 hours	Yes	Yes, addressed	Each 15min	Turkey	Turkey
Périard et al	Coping with heat stress during match-play tennis: Does an individualised hydration regimen enhance performance and recovery?	British Journal of Sports Medicine	20 (10 players x 2 matches)	10	2014a	English	Observational	23 (5)	Male	HOT: 39.4°C (0.5); HYD: 39.2°C (0.6)	Rectal	Tennis	Experimental matches	"High level" (ITF rank 1-3)	Level 4	HYD: 35.2°C (2.4); HOT: 34.2°C (0.4)	HYD: 36.9°C (2.3); HOT: 36.8°C (0.3)	HYD: 32.5% (12.8); HOT: 33.3% (3.8)	N/A	N/A	Effective playing time of 20 minutes each match (corresponding to 116.6 (8.1) & 111.0 (23.2) minutes of total play in HOT & HYD conditions respectively).	Not reported	N/A	20	Yes	Yes	No	Yes	Yes, standardised ball in play time	No	No	N/A	N/A	None found, not addressed	Each 2.5min of effective playing time	Australia	Australia
Périard et al	Thermal, physiological and perceptual strain mediate alterations in match-play tennis under heat stress	British Journal of Sports Medicine	24 (12 players x 2 matches)	Shared participants	2014b	English	Observational	22 (4)	Male	HOT: 39.4°C (0.5); COOL: 38.7°C (0.2)	Rectal	Tennis	Experimental matches	"High level" (ITF rank 1-3)	Level 4	COOL: 19.4°C (0.3); HOT: 33.6°C (0.9)	COOL: 21.8°C (0.1); HOT: 36.8°C (1.5)	COOL: 72.3% (3.2); HOT: 36.1% (11.3)	N/A	COOL: N/A; HOT: 0.7 m/s (0.2)	Effective playing time of 20 minutes each match (corresponding to 119.2 (9.6) & 102.1 (19.0) minutes of total play in HOT & COOL conditions respectively).	Not reported	N/A	24	Yes	Yes	No	Yes	Yes, standardised ball in play time	No	No	N/A	N/A	None found, not addressed	Each 2.5min of effective playing time	Australia	Australia
Périard et al	Neuromuscular adjustments of the knee extensors and plantar flexors following match-play tennis in the heat	British Journal of Sports Medicine	24 (12 players x 2 matches)	Shared participants	2014c	English	Observational	22 (4)	Male	HOT: 39.4°C (0.5); COOL: 38.7°C (0.2)	Rectal	Tennis	Experimental matches	"High level" (ITF rank 1-3)	Level 4	N/A	COOL: 21.8°C (0.1); HOT: 36.8°C (1.5)	COOL: 72.3% (3.2); HOT: 36.1% (11.3)	N/A	N/A	Effective playing time of 20 minutes each match (corresponding to 124.2 (9) & 107.1 (19) minutes of total play in HOT & COOL conditions respectively).	Not reported	N/A	24	Yes	Yes	No	Yes	Yes, standardised ball in play time	No	No	N/A	N/A	None found, not addressed	Each 2.5min of effective playing time	Australia	Australia
Pliauga et al	The Effect of a Simulated Basketball Game on Players' Sprint and Jump Performance, Temperature and Muscle Damage	Journal of Human Kinetics	10 (split into 2 teams for 1 match)	10	2015	English	Observational	21.5 (1.7)	Male	39.4°C (0.4)	Rectal	Basketball	Experimental match	Recreational	Level 3	N/A	N/A	N/A	N/A	N/A	4 x 10min quarters (FIBA)	Not reported	N/A	10	No	Not recorded	No	Yes, longer breaks to record measurements	No	No	No	N/A	N/A	None found, not addressed	Pre and postmatch	Lithuania	Lithuania
Stay et al	Core Temperature Responses in Elite Cricket Players during Australian Summer Conditions	Sports (Basel, Swizerland)	367 after off-field periods of play not reported were exluded (38 players over 6 x 4-day matches)	38	2018	English	Observational	Not reported	Male	Batters: 38.5 (IQR: 37.7 - 39.3); fielders: 38 (IQR: 37.3 - 38.7)	Gastrointestinal	Cricket	Competitive matches (regular season)	State level	Level 4	Batters: 23.7 (IQR: 15.6 - 31.8); fielders: 24.2 (IQR: 17.0 - 31.4)	Batters: 27.6 (range: 22.4 - 32.8); fielders: 27.7 (range: 20.9 - 34.5)	Batters: 52.7 (range: 35.6 - 69.8); fielders: 48.1 (range: 34.9 - 61.3)	N/A	N/A	All day (mention common cricket times within a day)	Yes, skew present so median (IQR) reported	N/A	Batters: 47, Fielders: 320	No	No	No	No	No	No	No	~ 3 hours	No	None found, not addressed	During breaks in play	Australia	Australia
Taylor et al	Alterations in core temperature during World Rugby Sevens Series tournaments in temperate and warm environments	European Journal of Sport Science	99 (17 players over 2 tournaments)	17	2019	English	Observational	25.5 (4.5)	Male	38.5°C (0.6)	Gastrointestinal	Rugby sevens	Competitive matches (regular season)	Elite (World Series 7s)	Level 5	22.1°C (4.9)	N/A	N/A	N/A	N/A	6.5 min (4)	Not reported	N/A	99	Yes	Yes	Yes	No	No	No (post match cooling only)	Yes (individual involvements in tab, provided by author [not reported in textpaper])	>5 hours	N/A	Yes, addressed	30sec	Singapore & England	Scotland
Tippet et al	Core Temperature and Sweat Responses in Professional Women's Tennis Players During Tournament Play in the Heat	Journal of Athletic Training	7 (7 players x 1 match each)	7	2011	English	Observational	23.4 (4.5)	Female	39.13°C (0.34)	Gastrointestinal	Tennis	Competitive matches (tournament)	Professional	Level 5	30.3 (2.3); range: 26.1 - 31.9°C	N/A	N/A	N/A	N/A	119.9 min (40.1)	Not reported	N/A	7	No	No (but each days WBGT [mean & range] and no. of players per day is available in tab)	No	No	No	No	No	~ 8 - 12 hours	N/A	None found, not addressed	14 (4) records per match	USA	USA
Veale & Pearce	Physiological responses of elite junior Australian rules footballers during matchplay	Journal of Sports Science & Medicine	30 (15 players across 4 matches [2 matches each])	15	2009	English	Observational	17.28 (0.76)	Male	39°C (0.2)	Gastrointestinal	Australian rules football	Competitive matches (preseason)	Elite junior (Victorian U18s league)	Level 3	Day 1: 33 - 33.9°C; Day 2: 20.5 - 24.8°C	Day 1: 25 - 31.4°C; Day 2: 20.1 - 26.8°C	Day 1: 42 - 66%; Day 2: 47 - 63.7°C	N/A	Day 1: 4 - 5.4 km/h; Day 2: 4.6 - 5.8 km/h	82 min (6)	Not reported	N/A	30	No	Kind of (range provided for each day). Days combined, and mean is assumed midpoint of range and minimum and maximum are 3.5 SD's from mean (99.98%).	No	No	No	No	Yes (mean and SD of game time reported)	~ 6 hours	N/A	None found, not addressed	End of each quarter	Australia	Australia

## Sheet: Descriptive
	Author/s	Design	Participants	Sport	Level of competition	Activity	Observations	Measurement type	Measurement frequency	Peak core body temperature	Environmental conditions
	Aughey, Goodman & McKenna	Observational	35 M	Australian rules football	Elite	8 hot matches [HOT] 8 cool matches [COOL] (friendly and competitive)	128	Gastrointestinal	Each quarter	HOT: 39.5°C (0.5) COOL: 39.4°C (0.6)	WBGT: HOT = 28°C (3); COOL = <18°C Ambient temperature: HOT = 27°C (2); COOL = 17°C (4) Relative humidity: HOT: 58% (15); COOL: 51% (11)
	Duffield, Coutts & Quinn	Observational	10 M	Australian rules football	Elite	2 friendly matches	14	Gastrointestinal	End of each quarter and when rotated	39.5°C (0.4)	WBGT: 27.6°C (2.3) Ambient temperature: 29.5°C (1.3) Relative humidity: 64.9% (16.7)
	Veale & Pearce	Observational	15 M	Australian rules football	Sub-elite	4 friendly matches	30	Gastrointestinal	End of each quarter	39°C (0.2)	WBGT: Day 1 = 33 - 33.9°C; Day 2 = 20.5 - 24.8°C Ambient temperature: Day 1 = 25 - 31.4°C; Day 2 = 20.1 - 26.8°C Relative humidity: Day 1 = 42 - 66%; Day 2 = 47 - 63.7°C
	Pliauga et al	Observational	10 M	Basketball	Recreational	1 experimental match	10	Rectal	Pre and postmatch	39.4°C (0.4)	Not recorded
	Stay et al	Observational	38 M	Cricket	Sub-elite	6 competitive 4-day matches	367 Batting (n = 47) Fielding (n = 320)	Gastrointestinal	During breaks in play	Batters: 38.5 (IQR: 37.7 - 39.3) Fielders: 38 (IQR: 37.3 - 38.7)	WBGT: Batters = 23.7 (IQR: 15.6 - 31.8); fielders = 24.2 (IQR: 17.0 - 31.4) Ambient temperature: Batters = 27.6 (range: 22.4 - 32.8); fielders = 27.7 (range: 20.9 - 34.5) Relative humidity: Batters: 52.7 (range: 35.6 - 69.8); fielders: 48.1 (range: 34.9 - 61.3)
	Delamarche et al	Observational	6 M	Handball	Sub-elite	1 experimental match	6	Rectal	Before and after the first half (second half not measured)	39.42°C (0.31)	Ambient temperature: 18 - 20°C
	Kouassi et al	Quasi-experimental (NRCT)	20 F&M (control group only)	Judo	Sub-elite	20 competitive bouts	20	Rectal	Pre and post bout	38.3 (0.3)	Not recorded
	Henderson et al	Observational	12 F	Rugby sevens	Elite	3 competitive matches	22 (> 6min involvement only)	Gastrointestinal	30sec	39.2°C (0.5)	WBGT: 18.9 - 20.1°C
	Taylor et al	Observational	17 M	Rugby sevens	Elite	11 competitive matches	99	Gastrointestinal	30sec	38.5°C (0.6)	WBGT: 22.1°C (4.9)
	Cohen et al	Observational	15 M	Rugby union	Recreational	1 competitive match	15	Rectal	Pre- and post-match	39.4°C (0.5)	Ambient temperature: 24.5°C Relative humidity: 31%
	Dancaster	Observational	Not reported	Rugby union	Recreational	5 competitive matches	86	Rectal	Post-match	39.6°C (0.8)	WBGT: 20.5°C (2.7) Ambient temperature: 19 - 34.5°C
	Goodman, Cohen & Walton	Observational	Not reported	Rugby union	Recreational	3 competitive matches	40	Rectal	Pre and postmatch	39.17°C (0.06)	Ambient temperature: 17.8 - 22.6°C Relative humidity: 18 - 85%
	Diaw et al	Experimental (RCT)	11 M (control group only)	Soccer	Recreational	2 experimental matches	22 (hydrated condition only)	Rectal	Pre- and post-match	37.28°C (0.61)	Ambient temperature: 24.5 - 25°C Relative humidity: 65 - 68%
	Duffield et al	Quasi-experimental (Repeated measures)	7 M (control match only)	Soccer	Elite	1 competitive match (recorded over a period of 5 matches)	7	Gastrointestinal	End of each half	39.92°C (0.42)	WBGT: 26°C (2) Ambient temperature: 27°C (2) Relative humidity: 80% (10)
	Edwards & Clark	Observational	15 M	Soccer	Recreational (n = 8) Elite (n = 7)	2 friendly matches (1 recreational; 1 professional)	15	Gastrointestinal	Recreational: every 10min Professional: halftime and fulltime	Recreational: 39.4°C (0.5) Professional: 38.8°C (0.4)	Ambient temperature: 16°C (recreational) & 19°C (professional) Relative humidity: 47% (recreational) & 53% (professional)
	Mohr et al	Experimental (RCT)	16 M Control (n = 8) Re-warmup (n = 8)	Soccer	Sub-elite	1 experimental match	16	Rectal	Pre & post each half	Control: 38.9 (0.1) Re-warmup: 39 (0.2)	Not recorded
	Mohr et al	Quasi-experimental (Repeated measures)	17 M	Soccer	Elite	2 experimental matches (1 in hot conditions [HOT]; 1 in control conditions [CON])	34	Gastrointestinal (7) & rectal (10)	Each 15min	HOT: 39.7 (0.41) CON: 38.8 (0.82)	Ambient temperature: HOT = 43°C; CON = 21°C Relative humidity: HOT = 12%; CON = 55%
	Ozgunen et al	Observational	10 M	Soccer	Sub-elite	2 experimental matches	15	Gastrointestinal	Each 15min	Match 1: 39.1°C (0.4) Match 2: 39.6°C (0.3)	Ambient temperature: Match 1 = 34°C (1); Match 2 = 36°C (0) Relative humidity: Match 1 = 38% (2); Match 2 = 61% (1)
	Blanksby et al	Observational	27 M	Squash	Recreational	27 experimental matches (9 matches of each 3 playing standards)	27	Rectal	Pre-match, each 3 minutes during play, and every minute for 5min post-match	A grade: 39.14°C Active: 38.87°C Sedentary: 38.90°C	Ambient temperature: < 22.2°C Relative humidity: < 60%
	Elliot, Dawson & Pyke	Observational	8 M	Tennis	Sub-elite	4 experimental matches	8	Rectal	Each change of end (every odd game)	38.5°C (0.4)	WBGT: 21.5°C (1.9) Ambient temperature: 22.7°C (1.8) Relative humidity: 64.3% (7.2)
	Girard, Racinais & Periard	Observational	12 M	Tennis	Sub-elite	2 experimental matches each (1 in hot conditions [HOT]; 1 in cool conditions [COOL])	24	Rectal	Each 2.5min of effective playing time	HOT: 39.4°C (0.5) COOL: 38.7°C (0.2)	WBGT: HOT = 33.6°C (0.9); COOL = 19.4°C (0.3) Ambient temperature: HOT = 36.8°C (1.5); COOL = 21.8°C (0.1) Relative humidity: HOT = 36.1% (11.3); COOL = 72.3% (3.2)
	Hornery et al	Observational	14 M	Tennis	Sub-elite	33 competitive matches (2 hard court tournaments; 1 clay tournament)	37	Gastrointestinal	N/A	Hard court: 38.9 (0.3) Clay: 38.5 (0.6)	Ambient temperature: Hard court = 32.0 (4.5); Clay = 25.4 (3.8) Relative humidity: Hard court = 38 (14); Clay = 32 (5)
	Knez & Periard	Observational	10 M	Tennis	Sub-elite	2 experimental matches each (1 in hot conditions [HOT]; 1 in cool conditions [COOL])	20	Rectal	Prematch, midmatch, postmatch	HOT: 39.3° (0.5) COOL: 38.7° (0.2)	WBGT: HOT = 33.6°C (0.9); COOL = 19.5°C (0.3) Ambient temperature: HOT = 36.7°C (1.6); COOL = 21.8°C (0.1) Relative humidity: HOT = 35.9% (11.9); COOL = 73.3% (2.9)
	Morante & Brotherhood	Observational	6 F 19 M	Tennis	Recreational (n = 13) Sub-elite (n = 12)	47 experimental matches	94	Rectal	60sec	38.72 (0.38)	WBGT: 22.5°C (4.3) Ambient temperature: 25.0°C (5.4) Relative humidity: 50.7% (14.3)
	Morante & Brotherhood	Observational	6 F&M	Tennis	Not reported	6 experimental matches	6	Rectal	60sec	38.31°C	Not recorded
	Morante & Brotherhood	Observational	6 F 19 M	Tennis	Recreational (n = 13) Sub-elite (n = 12)	43 experimental matches	86	Rectal	60sec	Elite: F = 38.4°C (0.3); M = 38.5°C (0.4) Recreational: F = 38.2°C (0.3); M = 38.4°C (0.4)	WBGT: elite [F = 24.4°C (4.9), M = 23.0°C (3.0)]; recreational [F = 20.9°C (6.2), M = 22.1°C (4.7)] Ambient temperature: elite [F = 26.9°C (6.4), M = 25.0°C (3.8)]; recreational [F = 23.3°C (7.1), M = 24.9°C (6.4)]
	Periard et al	Observational	10 M	Tennis	Sub-elite	2 experimental matches each (1 ad libitum fluid consumption [HOT]; 1 with hydration plan [HYD])	20	Rectal	Each 2.5min of effective playing time	HOT: 39.4°C (0.5) HYD: 39.2°C (0.6)	WBGT: HYD = 35.2°C (2.4); HOT = 34.2°C (0.4) Ambient temperature: HYD = 36.9°C (2.3); HOT = 36.8°C (0.3) Relative humidity: HYD = 32.5% (12.8); HOT = 33.3% (3.8)
	Periard et al	Observational	12 M	Tennis	Sub-elite	2 experimental matches each (1 in hot conditions [HOT]; 1 in cool conditions [COOL])	24	Rectal	Each 2.5min of effective playing time	HOT: 39.4°C (0.5) COOL: 38.7°C (0.2)	WBGT: HOT = 33.6°C (0.9); COOL = 19.4°C (0.3) Ambient temperature: HOT = 36.8°C (1.5); COOL = 21.8°C (0.1) Relative humidity: HOT = 36.1% (11.3); COOL = 72.3% (3.2)
	Periard et al	Observational	12 M	Tennis	Sub-elite	2 experimental matches each (1 in hot conditions [HOT]; 1 in cool conditions [COOL])	24	Rectal	Each 2.5min of effective playing time	HOT: 39.4°C (0.5) COOL: 38.7°C (0.2)	Ambient temperature: HOT = 36.8°C (1.5); COOL = 21.8°C (0.1) Relative humidity: HOT = 36.1% (11.3); COOL = 72.3% (3.2)
	Tippet et al	Observational	7 F	Tennis	Elite	7 competitive matches	7	Gastrointestinal	14 (4) records per match	39.13°C (0.34)	WBGT: 30.3°C (2.3)

## Sheet: Descriptive (lean)
	Author/s	Design	Participants	Sport	Level of competition	Measurement type	Activity	Environmental conditions	Peak core body temperature
	Aughey, Goodman & McKenna	Observational	35 M	Australian rules football	Elite	Gastrointestinal	8 hot matches [HOT] 8 cool matches [COOL] (friendly and competitive)	WBGT: HOT = 28°C (3); COOL = <18°C Ambient temperature: HOT = 27°C (2); COOL = 17°C (4) Relative humidity: HOT: 58% (15); COOL: 51% (11)	HOT: 39.5°C (0.5) COOL: 39.4°C (0.6)
	Blanksby et al	Observational	27 M	Squash	Recreational	Rectal	27 experimental matches (9 matches of each 3 playing standards)	Ambient temperature: < 22.2°C Relative humidity: < 60%	A grade: 39.14°C Active: 38.87°C Sedentary: 38.90°C
	Cohen et al	Observational	15 M	Rugby union	Recreational	Rectal	1 competitive match	Ambient temperature: 24.5°C Relative humidity: 31%	39.4°C (0.5)
	Dancaster	Observational	Not reported	Rugby union	Recreational	Rectal	5 competitive matches	WBGT: 20.5°C (2.7) Ambient temperature: 19 - 34.5°C	39.6°C (0.8)
	Delamarche et al	Observational	6 M	Handball	Sub-elite	Rectal	1 experimental match	Ambient temperature: 18 - 20°C	39.42°C (0.31)
	Diaw et al	Experimental (RCT)	11 M (control group only)	Soccer	Recreational	Rectal	2 experimental matches	Ambient temperature: 24.5 - 25°C Relative humidity: 65 - 68%	37.28°C (0.61)
	Duffield et al	Quasi-experimental (Repeated measures)	7 M (control match only)	Soccer	Elite	Gastrointestinal	1 competitive match (recorded over a period of 5 matches)	WBGT: 26°C (2) Ambient temperature: 27°C (2) Relative humidity: 80% (10)	39.92°C (0.42)
	Duffield, Coutts & Quinn	Observational	10 M	Australian rules football	Elite	Gastrointestinal	2 friendly matches	WBGT: 27.6°C (2.3) Ambient temperature: 29.5°C (1.3) Relative humidity: 64.9% (16.7)	39.5°C (0.4)
	Edwards & Clark	Observational	15 M	Soccer	Recreational (n = 8) Elite (n = 7)	Gastrointestinal	2 friendly matches (1 recreational; 1 professional)	Ambient temperature: 16°C (recreational) & 19°C (professional) Relative humidity: 47% (recreational) & 53% (professional)	Recreational: 39.4°C (0.5) Professional: 38.8°C (0.4)
	Elliot, Dawson & Pyke	Observational	8 M	Tennis	Sub-elite	Rectal	4 experimental matches	WBGT: 21.5°C (1.9) Ambient temperature: 22.7°C (1.8) Relative humidity: 64.3% (7.2)	38.5°C (0.4)
	Girard, Racinais & Periard	Observational	12 M	Tennis	Sub-elite	Rectal	2 experimental matches each (1 in hot conditions [HOT]; 1 in cool conditions [COOL])	WBGT: HOT = 33.6°C (0.9); COOL = 19.4°C (0.3) Ambient temperature: HOT = 36.8°C (1.5); COOL = 21.8°C (0.1) Relative humidity: HOT = 36.1% (11.3); COOL = 72.3% (3.2)	HOT: 39.4°C (0.5) COOL: 38.7°C (0.2)
	Goodman, Cohen & Walton	Observational	Not reported	Rugby union	Recreational	Rectal	3 competitive matches	Ambient temperature: 17.8 - 22.6°C Relative humidity: 18 - 85%	39.17°C (0.06)
	Henderson et al	Observational	12 F	Rugby sevens	Elite	Gastrointestinal	3 competitive matches	WBGT: 18.9 - 20.1°C	39.2°C (0.5)
	Hornery et al	Observational	14 M	Tennis	Sub-elite	Gastrointestinal	33 competitive matches (2 hard court tournaments; 1 clay tournament)	Ambient temperature: Hard court = 32.0 (4.5); Clay = 25.4 (3.8) Relative humidity: Hard court = 38 (14); Clay = 32 (5)	Hard court: 38.9 (0.3) Clay: 38.5 (0.6)
	Knez & Periard	Observational	10 M	Tennis	Sub-elite	Rectal	2 experimental matches each (1 in hot conditions [HOT]; 1 in cool conditions [COOL])	WBGT: HOT = 33.6°C (0.9); COOL = 19.5°C (0.3) Ambient temperature: HOT = 36.7°C (1.6); COOL = 21.8°C (0.1) Relative humidity: HOT = 35.9% (11.9); COOL = 73.3% (2.9)	HOT: 39.3° (0.5) COOL: 38.7° (0.2)
	Kouassi et al	Quasi-experimental (NRCT)	20 F&M (control group only)	Judo	Sub-elite	Rectal	20 competitive bouts	Not recorded	38.3 (0.3)
	Mohr et al	Experimental (RCT)	16 M Control (n = 8) Re-warmup (n = 8)	Soccer	Sub-elite	Rectal	1 experimental match	Not recorded	Control: 38.9 (0.1) Re-warmup: 39 (0.2)
	Mohr et al	Quasi-experimental (Repeated measures)	17 M	Soccer	Elite	Gastrointestinal (7) & rectal (10)	2 experimental matches (1 in hot conditions [HOT]; 1 in control conditions [CON])	Ambient temperature: HOT = 43°C; CON = 21°C Relative humidity: HOT = 12%; CON = 55%	HOT: 39.7 (0.41) CON: 38.8 (0.82)
	Morante & Brotherhood	Observational	6 F 19 M	Tennis	Recreational (n = 13) Sub-elite (n = 12)	Rectal	47 experimental matches	WBGT: 22.5°C (4.3) Ambient temperature: 25.0°C (5.4) Relative humidity: 50.7% (14.3)	38.72 (0.38)
	Morante & Brotherhood	Observational	6 F&M	Tennis	Not reported	Rectal	6 experimental matches	Not recorded	38.31°C
	Morante & Brotherhood	Observational	6 F 19 M	Tennis	Recreational (n = 13) Sub-elite (n = 12)	Rectal	43 experimental matches	WBGT: elite [F = 24.4°C (4.9), M = 23.0°C (3.0)]; recreational [F = 20.9°C (6.2), M = 22.1°C (4.7)] Ambient temperature: elite [F = 26.9°C (6.4), M = 25.0°C (3.8)]; recreational [F = 23.3°C (7.1), M = 24.9°C (6.4)]	Elite: F = 38.4°C (0.3); M = 38.5°C (0.4) Recreational: F = 38.2°C (0.3); M = 38.4°C (0.4)
	Ozgunen et al	Observational	10 M	Soccer	Sub-elite	Gastrointestinal	2 experimental matches	Ambient temperature: Match 1 = 34°C (1); Match 2 = 36°C (0) Relative humidity: Match 1 = 38% (2); Match 2 = 61% (1)	Match 1: 39.1°C (0.4) Match 2: 39.6°C (0.3)
	Periard et al	Observational	10 M	Tennis	Sub-elite	Rectal	2 experimental matches each (1 ad libitum fluid consumption [HOT]; 1 with hydration plan [HYD])	WBGT: HYD = 35.2°C (2.4); HOT = 34.2°C (0.4) Ambient temperature: HYD = 36.9°C (2.3); HOT = 36.8°C (0.3) Relative humidity: HYD = 32.5% (12.8); HOT = 33.3% (3.8)	HOT: 39.4°C (0.5) HYD: 39.2°C (0.6)
	Periard et al	Observational	12 M	Tennis	Sub-elite	Rectal	2 experimental matches each (1 in hot conditions [HOT]; 1 in cool conditions [COOL])	WBGT: HOT = 33.6°C (0.9); COOL = 19.4°C (0.3) Ambient temperature: HOT = 36.8°C (1.5); COOL = 21.8°C (0.1) Relative humidity: HOT = 36.1% (11.3); COOL = 72.3% (3.2)	HOT: 39.4°C (0.5) COOL: 38.7°C (0.2)
	Periard et al	Observational	12 M	Tennis	Sub-elite	Rectal	2 experimental matches each (1 in hot conditions [HOT]; 1 in cool conditions [COOL])	Ambient temperature: HOT = 36.8°C (1.5); COOL = 21.8°C (0.1) Relative humidity: HOT = 36.1% (11.3); COOL = 72.3% (3.2)	HOT: 39.4°C (0.5) COOL: 38.7°C (0.2)
	Pliauga et al	Observational	10 M	Basketball	Recreational	Rectal	1 experimental match	Not recorded	39.4°C (0.4)
	Stay et al	Observational	38 M	Cricket	Sub-elite	Gastrointestinal	6 competitive 4-day matches	WBGT: Batters = 23.7 (IQR: 15.6 - 31.8); fielders = 24.2 (IQR: 17.0 - 31.4) Ambient temperature: Batters = 27.6 (range: 22.4 - 32.8); fielders = 27.7 (range: 20.9 - 34.5) Relative humidity: Batters: 52.7 (range: 35.6 - 69.8); fielders: 48.1 (range: 34.9 - 61.3)	Batters: 38.5 (IQR: 37.7 - 39.3) Fielders: 38 (IQR: 37.3 - 38.7)
	Taylor et al	Observational	17 M	Rugby sevens	Elite	Gastrointestinal	11 competitive matches	WBGT: 22.1°C (4.9)	38.5°C (0.6)
	Tippet et al	Observational	7 F	Tennis	Elite	Gastrointestinal	7 competitive matches	WBGT: 30.3°C (2.3)	39.13°C (0.34)
	Veale & Pearce	Observational	15 M	Australian rules football	Sub-elite	Gastrointestinal	4 friendly matches	WBGT: Day 1 = 33 - 33.9°C; Day 2 = 20.5 - 24.8°C Ambient temperature: Day 1 = 25 - 31.4°C; Day 2 = 20.1 - 26.8°C Relative humidity: Day 1 = 42 - 66%; Day 2 = 47 - 63.7°C	39°C (0.2)

## Sheet: RoB
Author/s	Year	Clearly described population	Environmental information reported	Reported whether substitutes were used (including time spent in/out out of competition)	Ingestion time prior to data collection reported (when gastrointestinal measurement used)	Control of nutrition consumption (in regard to effect on core temperature)	Menstrual cycle phase reported	Continuous data measurement	Reporting tests/ checks for normality of data	Missing data addressed and justified (if present)
Aughey, Goodman & McKenna	2014	+	+	+	+	-	N/A	-	-	N/A
Blanksby et al	1980	+	-	+	N/A	N/A	N/A	-	-	N/A
Cohen et al	1981	+	+	-	N/A	N/A	N/A	-	-	+
Dancaster	1972	-	+	-	N/A	N/A	N/A	-	-	N/A
Delamarche et al	1987	+	-	-	N/A	N/A	N/A	-	-	-
Diaw et al	2014	+	+	+	N/A	N/A	N/A	-	-	N/A
Duffield et al	2013	+	+	+	+	N/A	N/A	-	-	+
Duffield, Coutts & Quinn	2009	+	+	-	+	N/A	N/A	-	-	-
Edwards & Clark	2006	+	+	-	+	+	N/A	-	-	+
Elliot, Dawson & Pyke	1985	+	+	+	N/A	N/A	N/A	-	-	N/A
Girard, Racinais & Periard	2014	+	+	+	N/A	N/A	N/A	-	-	N/A
Goodman, Cohen & Walton	1985	+	+	-	N/A	N/A	N/A	-	-	+
Henderson et al	2020	+	+	+	+	N/A	-	+	+	N/A
Hornery et al	2007	+	+	+	+	-	N/A	-	+	N/A
Knez & Periard	2014	+	+	+	N/A	N/A	N/A	-	-	N/A
Kouassi et al	2019	+	-	+	N/A	N/A	-	-	+	N/A
Mohr et al	2004	+	-	-	N/A	N/A	N/A	-	-	N/A
Mohr et al	2012	+	+	+	-	+	N/A	-	-	+
Morante & Brotherhood	2008a	+	+	+	N/A	N/A	-	+	-	N/A
Morante & Brotherhood	2008b	-	-	+	N/A	N/A	-	+	-	-
Morante & Brotherhood	2007	+	+	+	N/A	N/A	-	+	-	N/A
Ozgunen et al	2010	+	+	-	+	+	N/A	-	-	+
Periard et al	2014a	+	+	+	N/A	N/A	N/A	-	-	N/A
Periard et al	2014b	+	+	+	N/A	N/A	N/A	-	-	N/A
Periard et al	2014c	+	+	+	N/A	N/A	N/A	-	-	N/A
Pliauga et al	2015	+	-	+	N/A	N/A	N/A	-	-	N/A
Stay et al	2018	-	+	+	+	-	N/A	-	+	N/A
Taylor et al	2019	+	+	-	+	N/A	N/A	+	-	+
Tippet et al	2011	+	+	+	+	N/A	-	-	-	N/A
Veale & Pearce	2009	+	+	+	+	N/A	N/A	-	-	N/A

## Sheet: Calcs
										Match1: 10; Match2: 8
	Combined n = n1 + n2									Match 1: 39.1°C (0.4) Match 2: 39.6°C (0.3)
	48.2222									Ambient temperature: Match 1: 34°C (1); Match 2: 36°C (0) Relative humidity: Match 1: 38% (2); Match 2: 61% (1)
	11.8672
	n1	m1	sd1	n2	m2	sd2
	10	38	2	8	61	1

## Sheet: Fig_data
Author/s	Year	Group	author_label	WBGT	Tc_mean	Tc_SD	Note	Sport	Observations_verify	Peak core body temperature	Environmental conditions	Participants	Level of competition	Activity	Measurement type	Measurement frequency	Design
Aughey, Goodman & McKenna	2014	HOT	Aughey, Goodman & McKenna, 2014<br>*HOT*	28	39.5	0.5		Australian rules football	128	HOT: 39.5°C (0.5) COOL: 39.4°C (0.6)	WBGT: HOT = 28°C (3); COOL = <18°C Ambient temperature: HOT = 27°C (2); COOL = 17°C (4) Relative humidity: HOT: 58% (15); COOL: 51% (11)	35 M	Elite	8 hot matches [HOT] 8 cool matches [COOL] (friendly and competitive)	Gastrointestinal	Each quarter	Observational
Aughey, Goodman & McKenna	2014	COOL	Aughey, Goodman & McKenna, 2014<br>*COOL*	18	39.4	0.6	Upper threshold of WBGT used as value	Australian rules football	128	HOT: 39.5°C (0.5) COOL: 39.4°C (0.6)	WBGT: HOT = 28°C (3); COOL = <18°C Ambient temperature: HOT = 27°C (2); COOL = 17°C (4) Relative humidity: HOT: 58% (15); COOL: 51% (11)	35 M	Elite	8 hot matches [HOT] 8 cool matches [COOL] (friendly and competitive)	Gastrointestinal	Each quarter	Observational
Blanksby et al	1980		Blanksby et al., 1980	18.7	38.97		Merged group mean values together. Calculated an estimate of WBGT based on the Liljergren method (https://www.climatechip.org/heat-stress-index-calculation)	Squash	27	A grade: 39.14°C Active: 38.87°C Sedentary: 38.90°C	Ambient temperature: < 22.2°C Relative humidity: < 60%	27 M	Recreational	27 experimental matches (9 matches of each 3 playing standards)	Rectal	Pre-match, each 3 minutes during play, and every minute for 5min post-match	Observational
Cohen et al	1981		Cohen et al., 1981	17.58	39.4	0.5	Calculated an estimate of WBGT based on the Liljergren method (https://www.climatechip.org/heat-stress-index-calculation)	Rugby union	15	39.4°C (0.5)	Ambient temperature: 24.5°C Relative humidity: 31%	15 M	Recreational	1 competitive match	Rectal	Pre- and post-match	Observational
Dancaster	1972		Dancaster., 1972	20.5	39.6	0.8		Rugby union	86	39.6°C (0.8)	WBGT: 20.5°C (2.7) Ambient temperature: 19 - 34.5°C	Not reported	Recreational	5 competitive matches	Rectal	Post-match	Observational
Delamarche et al	1987		Delamarche et al., 1987		39.42	0.31		Handball	6	39.42°C (0.31)	Ambient temperature: 18 - 20°C	6 M	Sub-elite	1 experimental match	Rectal	Before and after the first half (second half not measured)	Observational
Diaw et al	2014		Diaw et al., 2014	21.7	37.28	0.61	Calculated an estimate of WBGT based on the Liljergren method (https://www.climatechip.org/heat-stress-index-calculation). Midpoints of reported ranges used in calculation.	Soccer	22 (hydrated condition only)	37.28°C (0.61)	Ambient temperature: 24.5 - 25°C Relative humidity: 65 - 68%	11 M (control group only)	Recreational	2 experimental matches	Rectal	Pre- and post-match	Experimental
Duffield et al	2013		Duffield et al., 2013	26	39.92	0.42		Soccer	7	39.92°C (0.42)	WBGT: 26°C (2) Ambient temperature: 27°C (2) Relative humidity: 80% (10)	7 M (control group only)	Elite	1 competitive match	Gastrointestinal	End of each half	Quasi-experimental
Duffield, Coutts & Quinn	2009		Duffield, Coutts & Quinn., 2009	27.6	39.5	0.4		Australian rules football	14	39.5°C (0.4)	WBGT: 27.6°C (2.3) Ambient temperature: 29.5°C (1.3) Relative humidity: 64.9% (16.7)	10 M	Elite	2 friendly matches	Gastrointestinal	End of each quarter and when rotated	Observational
Edwards & Clark	2006	Recreational	Edwards & Clark, 2006<br>*Recreational*	12.11	39.4	0.5	Calculated an estimate of WBGT based on the Liljergren method (https://www.climatechip.org/heat-stress-index-calculation)	Soccer	15	Recreational: 39.4°C (0.5) Professional: 38.8°C (0.4)	Ambient temperature: 16°C (recreational) & 19°C (professional) Relative humidity: 47% (recreational) & 53% (professional)	15 M	Recreational (n = 8) Elite (n = 7)	2 friendly matches (1 recreational; 1 professional)	Gastrointestinal	Recreational: every 10min Professional: halftime and fulltime	Observational
Edwards & Clark	2006	Professional	Edwards & Clark, 2006<br>*Professional*	15.19	38.8	0.4	Calculated an estimate of WBGT based on the Liljergren method (https://www.climatechip.org/heat-stress-index-calculation)	Soccer	15	Recreational: 39.4°C (0.5) Professional: 38.8°C (0.4)	Ambient temperature: 16°C (recreational) & 19°C (professional) Relative humidity: 47% (recreational) & 53% (professional)	15 M	Recreational (n = 8) Elite (n = 7)	2 friendly matches (1 recreational; 1 professional)	Gastrointestinal	Recreational: every 10min Professional: halftime and fulltime	Observational
Elliot, Dawson & Pyke	1985		Elliot, Dawson & Pyke., 1985	21.5	38.5	0.4		Tennis	8	38.5°C (0.4)	WBGT: 21.5°C (1.9) Ambient temperature: 22.7°C (1.8) Relative humidity: 64.3% (7.2)	8 M	Sub-elite	4 experimental matches	Rectal	Each change of end (every odd game)	Observational
Goodman, Cohen & Walton	1985		Goodman, Cohen & Walton., 1985	17.94	39.17	0.06	Calculated an estimate of WBGT based on the Liljergren method (https://www.climatechip.org/heat-stress-index-calculation). Midpoints of reported ranges used in calculation.	Rugby union	40	39.17°C (0.06)	Ambient temperature: 17.8 - 22.6°C Relative humidity: 18 - 85%	Not reported	Recreational	3 competitive matches	Rectal	Pre and postmatch	Observational
Henderson et al	2020		Henderson et al., 2020	19.5	39.2	0.5		Rugby sevens	22 (> 6min involvement only)	39.2°C (0.5)	WBGT: 18.9 - 20.1°C	12 F	Elite	3 competitive matches	Gastrointestinal	30sec	Observational
Hornery et al	2007	Hard Court	Hornery et al., 2007<br>*Hard Court*	24.78	38.9	0.3		Tennis	37	Hard court: 38.9 (0.3) Clay: 38.5 (0.6)	Ambient temperature: Hard court = 32.0 (4.5); Clay = 25.4 (3.8) Relative humidity: Hard court = 38 (14); Clay = 32 (5)	14 M	Sub-elite	33 competitive matches (2 hard court tournaments; 1 clay tournament)	Gastrointestinal	N/A	Observational
Hornery et al	2007	Clay	Hornery et al., 2007<br>*Clay*	18.45	38.5	0.6		Tennis	37	Hard court: 38.9 (0.3) Clay: 38.5 (0.6)	Ambient temperature: Hard court = 32.0 (4.5); Clay = 25.4 (3.8) Relative humidity: Hard court = 38 (14); Clay = 32 (5)	14 M	Sub-elite	33 competitive matches (2 hard court tournaments; 1 clay tournament)	Gastrointestinal	N/A	Observational
Kouassi et al	2019		Kouassi et al., 2019		38.3	0.3		Judo	20	38.3 (0.3)	Not recorded	20 F&M (control group only)	Sub-elite	20 competitive bouts	Rectal	Pre and post bout	Quasi-experimental
Mohr et al	2004	Control	Mohr et al., 2004<br>*Control*		38.9	0.1		Soccer	16	Control: 38.9 (0.1) Re-warmup: 39 (0.2)	Not recorded	16 M Control (n = 8) Re-warmup (n = 8)	Sub-elite	1 experimental match	Rectal	Pre & post each half	Experimental
Mohr et al	2004	Re-warmup	Mohr et al., 2004<br>*Re-warmup*		39	0.2		Soccer	16	Control: 38.9 (0.1) Re-warmup: 39 (0.2)	Not recorded	16 M Control (n = 8) Re-warmup (n = 8)	Sub-elite	1 experimental match	Rectal	Pre & post each half	Experimental
Mohr et al	2012	HOT	Mohr et al., 2012<br>*HOT*	28.3	39.7	0.41	Calculated an estimate of WBGT based on the Liljergren method (https://www.climatechip.org/heat-stress-index-calculation)	Soccer	34	HOT: 39.7 (0.41) CON: 38.8 (0.82)	Ambient temperature: HOT = 43°C; CON = 21°C Relative humidity: HOT = 12%; CON = 55%	17 M	Elite	2 experimental matches (1 in hot conditions [HOT]; 1 in control conditions [CON])	Gastrointestinal (7) & rectal (10)	Each 15min	Observational
Mohr et al	2012	CON	Mohr et al., 2012<br>*CON*	17.2	38.8	0.82	Calculated an estimate of WBGT based on the Liljergren method (https://www.climatechip.org/heat-stress-index-calculation)	Soccer	34	HOT: 39.7 (0.41) CON: 38.8 (0.82)	Ambient temperature: HOT = 43°C; CON = 21°C Relative humidity: HOT = 12%; CON = 55%	17 M	Elite	2 experimental matches (1 in hot conditions [HOT]; 1 in control conditions [CON])	Gastrointestinal (7) & rectal (10)	Each 15min	Observational
Morante & Brotherhood	2008		Morante & Brotherhood., 2008	22.5	38.72	0.38	Largest representation of the dataset reported in all 3 studies by the authors.	Tennis	94	38.72 (0.38)	WBGT: 22.5°C (4.3) Ambient temperature: 25.0°C (5.4) Relative humidity: 50.7% (14.3)	6 F 19 M	Recreational (n = 13) Sub-elite (n = 12)	47 experimental matches	Rectal	60sec	Observational
Ozgunen et al	2010	Match 1	Ozgunen et al., 2010<br>*Match 1*	26.5	39.1	0.4	Calculated an estimate of WBGT based on the Liljergren method (https://www.climatechip.org/heat-stress-index-calculation)	Soccer	15	Match 1: 39.1°C (0.4) Match 2: 39.6°C (0.3)	Ambient temperature: Match 1 = 34°C (1); Match 2 = 36°C (0) Relative humidity: Match 1 = 38% (2); Match 2 = 61% (1)	10 M	Sub-elite	2 experimental matches	Gastrointestinal	Each 15min	Observational
Ozgunen et al	2010	Match 2	Ozgunen et al., 2010<br>*Match 2*	31.58	39.6	0.3	Calculated an estimate of WBGT based on the Liljergren method (https://www.climatechip.org/heat-stress-index-calculation)	Soccer	15	Match 1: 39.1°C (0.4) Match 2: 39.6°C (0.3)	Ambient temperature: Match 1 = 34°C (1); Match 2 = 36°C (0) Relative humidity: Match 1 = 38% (2); Match 2 = 61% (1)	10 M	Sub-elite	2 experimental matches	Gastrointestinal	Each 15min	Observational
Periard et al	2014	HYD	Periard et al., 2014<br>*HYD*	35.2	39.2	0.6		Tennis	20	HOT: 39.4°C (0.5) HYD: 39.2°C (0.6)	WBGT: HYD = 35.2°C (2.4); HOT = 34.2°C (0.4) Ambient temperature: HYD = 36.9°C (2.3); HOT = 36.8°C (0.3) Relative humidity: HYD = 32.5% (12.8); HOT = 33.3% (3.8)	10 M	Sub-elite	2 experimental matches each (1 ad libitum fluid consumption [HOT]; 1 with hydration plan [HYD])	Rectal	Each 2.5min of effective playing time	Observational
Periard et al	2014	HOT	Periard et al., 2014<br>*HOT*	33.6	39.4	0.5		Tennis	24	HOT: 39.4°C (0.5) COOL: 38.7°C (0.2)	WBGT: HOT = 33.6°C (0.9); COOL = 19.4°C (0.3) Ambient temperature: HOT = 36.8°C (1.5); COOL = 21.8°C (0.1) Relative humidity: HOT = 36.1% (11.3); COOL = 72.3% (3.2)	12 M	Sub-elite	2 experimental matches each (1 in hot conditions [HOT]; 1 in cool conditions [COOL])	Rectal	Each 2.5min of effective playing time	Observational
Periard et al	2014	COOL	Periard et al., 2014<br>*COOL*	19.4	38.7	0.2		Tennis	24	HOT: 39.4°C (0.5) COOL: 38.7°C (0.2)	WBGT: HOT = 33.6°C (0.9); COOL = 19.4°C (0.3) Ambient temperature: HOT = 36.8°C (1.5); COOL = 21.8°C (0.1) Relative humidity: HOT = 36.1% (11.3); COOL = 72.3% (3.2)	12 M	Sub-elite	2 experimental matches each (1 in hot conditions [HOT]; 1 in cool conditions [COOL])	Rectal	Each 2.5min of effective playing time	Observational
Pliauga et al	2015		Pliauga et al., 2015		39.4	0.4		Basketball	10	39.4°C (0.4)	Not recorded	10 M	Recreational	1 experimental match	Rectal	Pre and postmatch	Observational
Stay et al	2018	Batters	Stay et al., 2018<br>*Batters*	23.7	38.5	1.6	Non-parametric	Cricket	367 Batting (n = 47) Fielding (n = 320)	Batters: 38.5 (IQR: 37.7 - 39.3) Fielders: 38 (IQR: 37.3 - 38.7)	WBGT: Batters = 23.7 (IQR: 15.6 - 31.8); fielders = 24.2 (IQR: 17.0 - 31.4) Ambient temperature: Batters = 27.6 (range: 22.4 - 32.8); fielders = 27.7 (range: 20.9 - 34.5) Relative humidity: Batters: 52.7 (range: 35.6 - 69.8); fielders: 48.1 (range: 34.9 - 61.3)	38 M	Sub-elite	6 competitive 4-day matches	Gastrointestinal	During breaks in play	Observational
Stay et al	2018	Fielders	Stay et al., 2018<br>*Fielders*	24.2	38	1.4	Non-parametric	Cricket	367 Batting (n = 47) Fielding (n = 320)	Batters: 38.5 (IQR: 37.7 - 39.3) Fielders: 38 (IQR: 37.3 - 38.7)	WBGT: Batters = 23.7 (IQR: 15.6 - 31.8); fielders = 24.2 (IQR: 17.0 - 31.4) Ambient temperature: Batters = 27.6 (range: 22.4 - 32.8); fielders = 27.7 (range: 20.9 - 34.5) Relative humidity: Batters: 52.7 (range: 35.6 - 69.8); fielders: 48.1 (range: 34.9 - 61.3)	38 M	Sub-elite	6 competitive 4-day matches	Gastrointestinal	During breaks in play	Observational
Taylor et al	2019		Taylor et al., 2019	22.1	38.5	0.6		Rugby sevens	99	38.5°C (0.6)	WBGT: 22.1°C (4.9)	17 M	Elite	11 competitive matches	Gastrointestinal	30sec	Observational
Tippet et al	2011		Tippet et al., 2011	30.3	39.13	0.34		Tennis	7	39.13°C (0.34)	WBGT: 30.3°C (2.3)	7 F	Elite	7 competitive matches	Gastrointestinal	14 (4) records per match	Observational
Veale & Pearce	2009		Veale & Pearce., 2009	27.2	39	0.2	Midpoint of maximum and minimum WBGTs for both days was used	Australian rules football	30	39°C (0.2)	WBGT: Day 1 = 33 - 33.9°C; Day 2 = 20.5 - 24.8°C Ambient temperature: Day 1 = 25 - 31.4°C; Day 2 = 20.1 - 26.8°C Relative humidity: Day 1 = 42 - 66%; Day 2 = 47 - 63.7°C	15 M	Sub-elite	4 friendly matches	Gastrointestinal	End of each quarter	Observational

## Sheet: Notes
Study	Note
Guerra et al	Exclude because youth athletes
Duffield, Coutts, Burgess	Only control match data included
RicoSanz et al	Only change in Tc reported (no absolute). Tc not reported.
Aragon-Vargas et al	"Clearly wrong" and discarded Tc data. No valid measure.
Bandelow	Can't isolate control condition
Periard / Knez studies 2014	20min effective playing time (25min data collection in the middle)?
Periard 2014a	Is individualised hydration intervention a cause for excluding the subset? (i.e. control only, ad libitum hydration) No
Gore 1993	Simulated in nets / core temp wasn't recorded in the 3 participants that were recorded in actual matchplay
Koussi	Is rapid weight loss intervention pre-judo tournament enough to warrant excluding the subset? Yes
Mohr	Does rewarm up vs control at half time warrant exclusion of the intervention subset? No
Delamarche	7 subjects reported but Tc only reported for 6
Periard et al tennis studies from 2014	Reused data between papers. Raw data in tab.
Malan et al 2010	Simulated game for goalkeepers used game footage projected onto a wall.
Dancaster 1972	Found in reference list (not included in search results)
Morante & Brotherhood studies	Shared participants?
Include BJJ / grappling in inclusion criteria
Clarify "simulated" as experimental vs friendlies vs competitive

## Sheet: Dancaster 1972
Peak Tc
41
41
40
39.4
39
38.8
38.8
40.5
40.5
40
39.2
41
40.8
40.5
40.2
40.5
40
40.5
40.4
40.2
40
40
39
40.5
40.1
40
39.9
39.5
39.5
40.8
40.5
40
40
40
39.7
39.2
41.2
40.9
40.6
40.5
39.5
38.8
40
39.2
39.5
39.5
39.2
39
40.5
40
39.8
39.5
39.2
40.2
40
40
39.6
39
39.2
39.4
39.1
38.9
38.9
38.9
38.6
39
38.9
38.5
38
37.4
39.8
39.5
39.2
39
38.9
38.5
38.5
38.2
40.3
40.2
39.6
39.6
39.1
39
38.9
38.8

## Sheet: Aughey Goodman McKenna 2014
	WBGT can be estimated here:
	https://www.climatechip.org/heat-stress-index-calculation

## Sheet: Morante & Brotherhood 2007
WBGT	Peak Tc
11.901	38.0683
12.6406	38.463
13.4652	38.0711
13.4662	37.7688
19.4442	37.4412
29.2367	38.7906
28.9746	38.3931
29.2466	38.2783
28.9764	37.8331
27.1331	37.5812
22.1609	39.9888
14.558	38.7178
14.4187	38.5302
15.2993	38.6002
17.6034	38.9502
20.2542	38.9726
22.1633	39.2497
24.6826	39.2049
24.683	39.1069
26.5934	38.9726
26.5939	38.8326
27.138	38.5806
27.3372	38.1131
26.9254	38.1607
26.925	38.2755
26.7283	38.0207
25.9795	37.8835
26.1188	38.0907
26.3897	38.3203
26.3813	38.3679
26.7186	38.4602
26.5948	38.5498
26.5945	38.6478
25.4988	38.8578
23.3254	38.855
21.0208	38.6982
21.0127	38.6422
19.4485	38.6254
19.3751	38.4211
19.3837	38.3259
19.9843	38.4434
20.2641	38.463
20.2647	38.2755
19.985	38.2307
20.2653	38.0907
22.4389	38.0459
22.9165	38.0235
22.916	38.1663
22.4292	38.5106
22.7831	38.5302
23.4577	38.673
24.4042	38.7626
24.2071	38.603
23.3267	38.4574
18.3619	38.6058
18.3622	38.505
18.0159	38.6702
17.6703	38.6254
17.0037	38.5302
16.2464	38.5078
16.1976	38.3259
16.1732	38.2307
16.5933	38.1831
16.5928	38.3231
17.0045	38.3035
17.1278	38.3679
17.1369	38.0879
17.6719	38.1383
17.8106	38.5106
17.8107	38.4798
25.0319	38.1607
25.5004	38.3931
25.5	38.4882
17.8279	38.2531
17.6139	38.2531
18.0171	38.2979
17.8112	38.3259
24.2158	38.4658
24.4134	38.4602
24.9736	38.3483
25.0393	38.4155
24.9566	38.5106
25.9604	38.6954
26.1084	38.7458

[truncated: 9 more sheets: Periard et al 2014, Delamarche et al 1987, Duffield et al 2013, Goodman, Cohen, Walton 1985, Morante & Brotherhood 2008, Taylor et al 2019, Henderson et al 2020, Cohen et al 1981, Duffield, Coutts & Quinn 2009]
